# Supplementary material for: Identification of a Potential Inhibitor (MCULE-8777613195-0-12) of New Delhi Metallo-β-Lactamase-1 (NDM-1) Using In Silico and In Vitro Approaches
Source: Molecules. 2022 Sep 13;27(18):5930. doi: 10.3390/molecules27185930 (PMC9504514; doi:10.3390/molecules27185930)
Supplement: Supplementary file 1 [file molecules-27-05930-s001.zip]

Archive with 1 entries (1 files):
- molecules-1837198-supplementary.pdf
